# Supplementary material for: Can silicon applied to correct soil acidity in combination with Azospirillum brasilense inoculation improve nitrogen use efficiency in maize?
Source: PLoS One. 2020 Apr 8;15(4):e0230954. doi: 10.1371/journal.pone.0230954 (PMC7141695; doi:10.1371/journal.pone.0230954)
Supplement: S1 Raw Data — (XLSX) [file pone.0230954.s002.xlsx]

## Sheet: 15 and 16
BLOCK	LIMING SOURCE	INOCULATION	N RATES	N-leaf	Si-leaf	LCI	N-shoot	Si-shoot	N-root	Si-root	Shoot dry matter	Root dry matter	Plant height	Stem diameter	Ear length	Ear diameter	Rows per ear	Grains per row	Grains per ear	Mass of 100 grains	Harvest index	NUE	Grain yield
A	Dolomitic limestone	Azos	0	26.67	8.15927	69.7	196.35	13.0376	3.19	4.4	11000	550	2.66667	2	17	5.83333	20.6667	38.6667	680	27.1968	36.6081	.	8566.65
A	Dolomitic limestone	Azos	50	30	11.3917	73.2667	185.57	13.0376	5.5195	6.61661	11000	830	2.63333	2.03333	17.3333	5.66667	19.3333	35.6667	687.333	30.2981	42.0689	21	9007.41
A	Dolomitic limestone	Azos	100	29	9.41481	66.7667	340.857	16.0529	4.7971	6.9685	13377.4	770	2.66667	2.1	17.3333	5.66667	18	37.3333	670.667	32.2285	47.0847	17.2166	10288.3
A	Dolomitic limestone	Azos	150	31.15	11.0482	69.2667	257.965	14.2495	5.6838	8.57081	12284.1	902.19	2.7	2.2	17	5.66667	18	35.3333	700	33.2511	49.6376	14.0917	10680.4
A	Dolomitic limestone	Azos	200	29.47	9.1048	74.1667	331.695	16.2	6.6976	8.15282	13500	920	2.7	2.26667	17.6667	5.66667	18.6667	36	680	31	42.3762	19.6668	12500
A	Dolomitic limestone	Control	0	31.85	12.008	64.375	226.38	11.9837	3.486	4.8	10500	600	2.61667	2.16667	16.3333	5.5	16.6667	35	582.667	31.464	39.2712	.	8500
A	Dolomitic limestone	Control	50	29.33	12.5472	62.1	326.138	20.0101	3.808	7.2	16725	800	2.65	2.13333	18.6667	5.83333	18.6667	38.3333	716	30.1647	38.5759	23.1564	9900
A	Dolomitic limestone	Control	100	29.05	11.7544	65.225	275.38	16.8022	2.912	7.2	14000	800	2.71667	2.1	16	5.53333	19.3333	34.6667	676	31	46.1117	17.5513	10784.8
A	Dolomitic limestone	Control	150	30.03	12.5942	70.5	305.423	18.8903	3.79821	7.86379	16977.4	786.379	2.68333	2.1	17.5	5.33333	18	35.3333	690	32.1023	47.8514	17.5017	11125.3
A	Dolomitic limestone	Control	200	31.36	13.451	70.8	240	14.0897	6.174	9.9	12000	900	2.78333	2.06667	17	5.5	18	34	650	29.5606	45.2671	11.0256	10705.1
A	Ca and Mg silcate	Azos	0	28.63	11.5907	70.2	220.315	14.6767	2.56291	6.63367	12539.3	469.397	2.7	2.075	16	5.41667	17.6667	33.3333	589	31.2781	34.6803	.	8971.86
A	Ca and Mg silcate	Azos	50	26.25	9.98799	72.4	203.614	13.256	4.4808	10.5431	10976.5	753.075	2.65	2.03333	16.1667	5.33333	18.6667	35.3333	660	30.5477	52.5856	24.5	9567.15
A	Ca and Mg silcate	Azos	100	27.5	11.5907	68.1333	294.35	17.545	4.72425	10.2774	14500	717.972	2.66667	2.06667	16.6667	5.5	17.3333	35.6667	700	32	50.5793	18	10218.4
A	Ca and Mg silcate	Azos	150	30	12.6893	71.4	304.5	17.6675	5.89319	12.1558	15000	841.884	2.7	2.3	18	5.66667	17.3333	40	690.667	31	45.9443	17.236	11557.3
A	Ca and Mg silcate	Azos	200	29.12	13.451	71.3667	245.753	14.3098	5.46164	11.2534	11702.5	750.225	2.7	2.1	17	5.66667	18	33	700	30.9148	49.5559	12.1407	11400
A	Ca and Mg silcate	Control	0	25.13	13.239	68.275	145.966	10.5137	2.57305	4.48332	8761.44	437.594	2.71667	2.1	17	5.5	18	32	600	31	34.9755	.	9000
A	Ca and Mg silcate	Control	50	27.16	12.1386	71.5	279.125	17.4	5.07881	9.22046	14500	755.776	2.68333	2.1	18.3333	5.66667	20	34	681.333	31.4339	39.3774	32	10600
A	Ca and Mg silcate	Control	100	28.21	11.0855	75.4667	267.361	17.4271	4.72547	9.75098	14522.6	750.075	2.71667	2.2	17.3333	5.66667	19.3333	36	694	28.7199	36.8164	16.3971	10639.7
A	Ca and Mg silcate	Control	150	31.92	13.7262	72.075	187.418	11.4325	5.14047	12.3472	9370.89	917.942	2.7	2.2	16.6667	5.53333	19.3333	31	598.667	30.7757	41.2354	8.70007	10305
A	Ca and Mg silcate	Control	200	27.09	9.95652	64.3667	274.349	15.6189	4.32988	11.0228	13581.6	835.884	2.66667	2.3	18	5.66667	18.6667	37.6667	702.667	33.7897	34.9138	4.91904	9506.7
B	Dolomitic limestone	Azos	0	29.82	9.77086	67.8333	237.911	13.1179	3.03225	4.17522	11925.4	521.902	2.65	2	16.3333	5.5	19.3333	35.3333	684	31.7821	51.7178	.	11328.2
B	Dolomitic limestone	Azos	50	27.23	12.317	67.075	404.956	22.4212	5.60036	8.40054	19155.9	933.393	2.63333	2	17	5.5	18.6667	36.3333	676	31	50.89	20.35	11821.8
B	Dolomitic limestone	Azos	100	30.38	13.0844	65.2333	318.5	16.52	4.04533	7.05494	14000	750.525	2.61667	2	17	5.66667	18.6667	35.3333	700	31.36	50.479	18.7745	13205.6
B	Dolomitic limestone	Azos	150	30	8.86177	68.9667	269.564	14.7431	5.80861	9.46661	12836.4	953.795	2.61667	2	18	5.66667	17.3333	39.6667	688	30.9998	44.9941	10	11727.5
B	Dolomitic limestone	Azos	200	27.44	11.7544	65.75	292.727	16.7559	4.81158	7.56106	14321.3	687.369	2.61667	2.2	18	5.66667	18.6667	32	700	32	52.5436	9.43123	13214.4
B	Dolomitic limestone	Control	0	26.6	10.7932	67.8667	246.352	12.5612	3.8115	4.4	11770.3	550	2.71667	2.06667	16.3333	5.5	20	33	660	28.5803	38.7189	.	9576.56
B	Dolomitic limestone	Control	50	25.83	12.008	68.6667	237.43	14.5974	4.83315	7.86589	12200.9	873.987	2.68333	2.13333	18	5.33333	18	38.3333	689.333	31.5583	42.2667	7.46884	9950
B	Dolomitic limestone	Control	100	28.07	10.6869	66.4	301.465	16.0955	5.99247	11.9904	14500.5	873.537	2.68333	2.13333	15.6667	5.66667	16.6667	35.6667	594.667	31.9025	45.9455	8.40569	10417.1
B	Dolomitic limestone	Control	150	25.9	10.1477	67.4333	226.8	13.3521	5.32	7.91523	12000	800	2.7	2	17.3333	5.66667	19.3333	36.3333	699.333	30.1617	44.5765	12.9764	11523
B	Dolomitic limestone	Control	200	32.62	12.008	69.9	345.391	20.7914	5.355	11.4333	16897.8	850	2.73333	2	18.6667	5.5	17.3333	38.3333	664.667	31.6335	47.7929	8.17773	11212.1
B	Ca and Mg silcate	Azos	0	29	14.3145	69.9	220.315	14.6767	2.56291	5.31064	12539.3	469.397	2.73333	2	16.3333	5.5	18.6667	36.3333	673.333	31.3108	38.2264	.	10456.9
B	Ca and Mg silcate	Azos	50	29.26	12.4542	68.2667	262.686	17.1126	2.91269	7.36387	15379.7	485.449	2.7	2.2	16	5.66667	18	33.6667	660	32	37.5652	16.1429	12493.3
B	Ca and Mg silcate	Azos	100	29	11.5907	75.9667	260.502	17.2423	5.47277	12.3336	14368.6	816.832	2.66667	2.1	16.3333	5.5	18	34.3333	700	32.1015	46.177	8.4	11124.3
B	Ca and Mg silcate	Azos	150	29	12.4542	70.6	270	16.7967	6.48755	14.3936	15000	926.793	2.61667	2.1	17.3333	5.66667	18	34.6667	695	34.1413	41.7625	8.0131	10989.2
B	Ca and Mg silcate	Azos	200	29	10.9012	69.7	388.658	21.9358	4.92097	11.1856	18507.5	723.672	2.75	2.06667	19.3333	5.66667	19.3333	39.3333	760	32.1836	40.1904	7.21961	11900.9
B	Ca and Mg silcate	Control	0	28.63	15.9133	69.525	163.066	9.07602	2.604	7.39023	7563.35	600	2.7	2	17.5	5.66667	16.6667	35.6667	596	30	41.4552	.	10380.9
B	Ca and Mg silcate	Control	50	28.98	14.3764	73.475	429.523	22.8672	2.93269	7.84767	19056	616.112	2.7	2.1	17.6667	5.66667	19.3333	36	698	30.3091	38.2589	12.6	10802.6
B	Ca and Mg silcate	Control	100	27.09	13.5597	75.425	172.612	12.7474	5.19896	10.7558	10448.7	825.233	2.73333	2.2	18.1667	5.83333	18.6667	36.3333	679.333	31.5401	41.5997	9.07229	11288.1
B	Ca and Mg silcate	Control	150	29.89	15.0301	68.5333	291.457	17.5677	6.71815	12.2133	13832.8	1090.61	2.66667	2.33333	18	5.66667	18.6667	41	766	32.3184	46.9362	8.74798	11693.1
B	Ca and Mg silcate	Control	200	29	12.317	67.375	285.18	16.94	4.67207	7.76388	14000	687.069	2.71667	2.2	18	5.5	18	41.6667	746	30.1063	39.5326	1.16258	8481.96
C	Dolomitic limestone	Azos	0	27.37	13.1355	66	196.35	13.0376	3.19	4.4	11000	550	2.7	2	16.3333	5.5	19.3333	33	641.333	29	36.6081	.	9459.07
C	Dolomitic limestone	Azos	50	28.35	12.5942	72.5	185.57	13.0376	5.5195	6.61661	11000	830	2.65	2	16.6667	5.33333	18.6667	36.6667	685.333	29.551	42.0689	10.9049	11465.7
C	Dolomitic limestone	Azos	100	29.33	11.9223	69.0667	340.857	16.0529	4.7971	6.9685	13377.4	770	2.66667	2.1	16.6667	5.5	17.3333	36.6667	700	30	47.0847	10.4274	9997.82
C	Dolomitic limestone	Azos	150	29.89	12.8347	73.7667	257.965	14.2495	5.6838	8.57081	12284.1	902.19	2.71667	2.23333	17.3333	5.66667	19.3333	36.6667	707.333	31.8447	49.6376	11.7595	11223
C	Dolomitic limestone	Azos	200	29.75	12.4542	70.1333	331.695	16.2	6.6976	8.15282	13500	920	2.68333	2.26667	18	5.66667	18	33	700	32.7882	42.3762	11.7341	11805.9
C	Dolomitic limestone	Control	0	29.82	9.24387	64.65	226.38	11.9837	3.486	4.8	10500	600	2.73333	2.33333	16.3333	5.5	18.6667	29.6667	549.333	30	39.2712	.	9000
C	Dolomitic limestone	Control	50	28.21	10.1477	63.0667	326.138	20.0101	3.808	7.2	16725	800	2.66667	2.06667	17.3333	5.33333	17.3333	37.3333	646.667	30.1806	38.5759	10	9500
C	Dolomitic limestone	Control	100	27.3	10.2454	66.7	275.38	16.8022	2.912	7.2	14000	800	2.65	2.16667	16.6667	5.66667	18.6667	37	690	30	46.1117	10	10000
C	Dolomitic limestone	Control	150	28	9.44374	60.25	305.423	18.8903	3.79821	7.86379	16977.4	786.379	2.7	2	18.1667	5.66667	18.6667	35.3333	658.667	30	47.8514	13.9667	11095
C	Dolomitic limestone	Control	200	31.08	10.1477	64.975	240	14.0897	6.174	9.9	12000	900	2.58333	2	16.3333	5.33333	18.6667	33.6667	629.333	32.5349	45.2671	9.24328	10848.7
C	Ca and Mg silcate	Azos	0	28.84	12.5472	70.5	220.315	14.6767	2.56291	6.63367	12539.3	469.397	2.66667	2.15	16	5.33333	16.6667	30.3333	504.667	31.2454	34.6803	.	9100
C	Ca and Mg silcate	Azos	50	30.87	11.8799	69.5667	203.614	13.256	4.4808	10.5431	10976.5	753.075	2.61667	2.03333	18.3333	5.5	18	39.6667	714	30.7358	52.5856	26.7387	10436.9
C	Ca and Mg silcate	Azos	100	27.93	11.5907	74.0333	294.35	17.545	4.72425	10.2774	14500	717.972	2.68333	2.33333	18	5.83333	20	41	822.667	32.3627	50.5793	10.419	10141.9
C	Ca and Mg silcate	Azos	150	30.38	10.9012	69.9667	304.5	17.6675	5.89319	12.1558	15000	841.884	2.66667	2.1	17.3333	5.5	19.3333	37.3333	724	31.5719	45.9443	11.6921	10853.8
C	Ca and Mg silcate	Azos	200	28.14	11.3917	72.3	245.753	14.3098	5.46164	11.2534	11702.5	750.225	2.66667	2.23333	19.3333	5.66667	18	40.3333	726	32.9179	49.5559	11.86	11472
C	Ca and Mg silcate	Control	0	27.79	13.3441	64.6333	145.966	10.5137	2.57305	4.48332	8761.44	437.594	2.65	2.06667	17	5.33333	16.6667	35.6667	596	30	34.9755	.	10887.6
C	Ca and Mg silcate	Control	50	29.47	12.9334	68.35	279.125	17.4	5.07881	9.22046	14500	755.776	2.68333	2.1	17.3333	5.5	18	38.6667	696	31.464	39.3774	14.8652	10586.4
C	Ca and Mg silcate	Control	100	30.38	14.827	64.5	267.361	17.4271	4.72547	9.75098	14522.6	750.075	2.66667	2.26667	18.3333	5.5	19.3333	39	758	29.9449	36.8164	8.98052	11785.6
C	Ca and Mg silcate	Control	150	29.89	16.073	71.1	187.418	11.4325	5.14047	12.3472	9370.89	917.942	2.7	2.3	18	5.66667	18	36.3333	647.333	32.5475	41.2354	7.25096	10911.2
C	Ca and Mg silcate	Control	200	31.57	13.8397	70.7667	274.349	15.6189	4.32988	11.0228	13581.6	835.884	2.68333	2.03333	17.6667	5.5	18	37	666	33.5478	34.9138	4.40496	11768.6
D	Dolomitic limestone	Azos	0	27.9533	10.3552	67.8444	237.911	13.1179	3.03225	4.17522	11925.4	521.902	2.67222	2	17.6667	5.5	18	38.6667	696	31.5006	51.7178	.	11212.4
D	Dolomitic limestone	Azos	50	28.5267	12.101	70.9472	404.956	22.4212	5.60036	8.40054	19155.9	933.393	2.63889	2.01111	16	5.16667	18	35	670	32	50.89	17.5	10700
D	Dolomitic limestone	Azos	100	29.57	11.4738	67.0222	318.5	16.52	4.04533	7.05494	14000	750.525	2.65	2.06667	16.6667	5.5	18.6667	35.3333	680	31	50.479	22.2065	13433
D	Dolomitic limestone	Azos	150	30.3467	10.9149	70.6667	269.564	14.7431	5.80861	9.46661	12836.4	953.795	2.67778	2.14444	16.6667	5.66667	18.6667	37.3333	698.667	31	44.9941	8.9844	9330.66
D	Dolomitic limestone	Azos	200	28.8867	11.1044	70.0167	292.727	16.7559	4.81158	7.56106	14321.3	687.369	2.66667	2.24444	17.6667	5.33333	18.6667	35.3333	658.667	32	52.5436	6.33349	12479.1
D	Dolomitic limestone	Control	0	29.4233	10.6817	65.6306	246.352	12.5612	3.8115	4.4	11770.3	550	2.68889	2.18889	18	5.83333	19.3333	37.6667	630	29.0653	38.7189	.	8439.42
D	Dolomitic limestone	Control	50	27.79	11.5676	64.6111	237.43	14.5974	4.83315	7.86589	12200.9	873.987	2.66667	2.11111	18	5.83333	20.6667	41	647	29.2138	42.2667	10.9534	9950
D	Dolomitic limestone	Control	100	28.14	10.8955	66.1083	301.465	16.0955	5.99247	11.9904	14500.5	873.537	2.68333	2.13333	17.3333	5.5	16.6667	36.3333	650	29.3616	45.9455	6.43181	9082.6
D	Dolomitic limestone	Control	150	27.9767	10.7285	66.0611	226.8	13.3521	5.32	7.91523	12000	800	2.69444	2.03333	16	5.33333	18.6667	32.6667	650	28.4756	44.5765	14.9895	10687.9
D	Dolomitic limestone	Control	200	31.6867	11.8689	68.5583	345.391	20.7914	5.355	11.4333	16897.8	850	2.7	2.02222	18.6667	5.66667	18.6667	37	690.667	31.4173	47.7929	17.5928	11958
D	Ca and Mg silcate	Azos	0	28.8233	12.8174	70.2	220.315	14.6767	2.56291	5.31064	12539.3	469.397	2.7	2.075	17	5.33333	17.3333	34	586	28.8472	38.2264	.	9000
D	Ca and Mg silcate	Azos	50	28.7933	11.4407	70.0778	262.686	17.1126	2.91269	7.36387	15379.7	485.449	2.65556	2.08889	17.6667	5.66667	19.3333	36.6667	705.333	31.6142	37.5652	37.32	10866
D	Ca and Mg silcate	Azos	100	28.1433	11.5907	72.7111	260.502	17.2423	5.47277	12.3336	14368.6	816.832	2.67222	2.16667	17.3333	5.5	16.6667	36.3333	608	32	46.177	8.84514	11102.4
D	Ca and Mg silcate	Azos	150	29.7933	12.0149	70.6556	270	16.7967	6.48755	14.3936	15000	926.793	2.66111	2.16667	17.3333	5.66667	19.3333	35	670	32	41.7625	14.34	11151
D	Ca and Mg silcate	Azos	200	28.7533	11.9146	71.1222	388.658	21.9358	4.92097	11.1856	18507.5	723.672	2.70556	2.13333	17.3333	5.66667	18	37.6667	678	31.0155	40.1904	10.22	11044
D	Ca and Mg silcate	Control	0	27.1833	14.1655	67.4778	163.066	9.07602	2.604	7.39023	7563.35	600	2.68889	2.05556	18.3333	5.66667	18	37.6667	678	31	41.4552	.	9600
D	Ca and Mg silcate	Control	50	28.5367	13.1495	71.1083	429.523	22.8672	2.93269	7.84767	19056	616.112	2.68889	2.1	17	5.5	16.6667	36.6667	610	31.6823	38.2589	21.88	10694
D	Ca and Mg silcate	Control	100	28.56	13.1574	71.7972	172.612	12.7474	5.19896	10.7558	10448.7	825.233	2.70556	2.22222	17.3333	5.66667	17.3333	34.6667	598	31.9349	41.5997	13.5454	10954.5
D	Ca and Mg silcate	Control	150	30.5667	14.9431	70.5694	291.457	17.5677	6.71815	12.2133	13832.8	1090.61	2.68889	2.27778	17	5.5	18	34.6667	624	32.214	46.9362	9.33333	11000
D	Ca and Mg silcate	Control	200	29.22	12.0377	67.5028	285.18	16.94	4.67207	7.76388	14000	687.069	2.68889	2.17778	17.8333	5.5	18.6667	37	688.667	32.1506	39.5326	9.5	11500

## Sheet: 16 and 17
BLOCK	LIMING SOURCE	INOCULATION	N RATES	N-leaf	Si-leaf	LCI	N-shoot	Si-shoot	N-root	Si-root	Shoot dry matter	Root dry matter	Plant height	Stem diameter	Ear length	Ear diameter	Rows per ear	Grains per row	Grains per ear	Mass of 100 grains	Harvest index	NUE	Grain yield
A	Dolomitic limestone	Azos	0	25.27	16	60	127.5	15.8579	3.47885	4.38335	8500	695.77	2.49333	2	15.3333	5.66667	18	32.3333	582	29	42	.	7839.68
A	Dolomitic limestone	Azos	50	24.01	17	62	158.76	21.8387	2.67879	3.4726	9000	515.152	2.53	2.21667	17	5.33333	16.6667	37.3333	616.667	29.6076	44	22.8384	7500
A	Dolomitic limestone	Azos	100	27.51	19	74.94	177.942	21.4388	5.73252	5.73252	10208.9	818.932	2.48	2	17	5.33333	18.6667	36	676	32	44.6631	16.3197	8191.39
A	Dolomitic limestone	Azos	150	30.03	16.5759	74.7	210	25.6273	4.41274	3.74094	12000	621.512	2.58	2	17.6667	6	18	36.3333	652	33	44	10.2532	8000
A	Dolomitic limestone	Azos	200	31.43	18.0973	72	258.511	36.0295	5.44482	5.29358	15206.6	756.226	2.61667	2.1	18	6	18	36.3333	654	35	47.2331	8.3016	9500
A	Dolomitic limestone	Control	0	28.14	16	66.54	195.977	24.5759	3.05731	4.58596	13998.4	611.461	2.56667	2.03333	15	5.33333	18.6667	29.6667	550.667	28	37.0328	.	7500
A	Dolomitic limestone	Control	50	26.6	15.9975	65.32	215.86	39.9106	6.19382	6.67027	14390.7	952.895	2.59667	2.1	18.3333	5.66667	20	40	799.333	29	28.4965	25.85	4641.72
A	Dolomitic limestone	Control	100	31.85	15	70	176.33	23.1	7	8	11000	1000	2.56667	2.15	18	5.66667	18	39	702	32.4425	45.4263	13.4392	9500
A	Dolomitic limestone	Control	150	28.35	15.0544	71	183.386	37.3069	7.53387	7.93039	12534.9	991.299	2.69	2.2	17.6667	5.66667	18	41	738	35.8794	38.0442	4.5948	8189.22
A	Dolomitic limestone	Control	200	29.68	15.7386	72	179.76	36.8293	9.77018	12.5617	12000	1395.74	2.66667	2.25	18.6667	5.66667	18.6667	38.3333	714	31.1777	45.3738	14.551	10410.2
A	Ca and Mg silcate	Azos	0	29.82	15	69.86	135.084	42.4465	5.38059	9.87084	8576.74	867.837	2.64	2.1	16	5.5	18	35	629.333	30	45	.	10275.6
A	Ca and Mg silcate	Azos	50	30.38	17.26	70.2	131.381	30.9941	4.48806	9.58618	8609.47	763.276	2.56333	2.11667	17.6667	5.66667	18	38.3333	690	29	49	30	7700
A	Ca and Mg silcate	Azos	100	31.78	17	71.42	281.588	66.6974	2.87503	5.79838	20842.9	483.198	2.46333	2.2	16.6667	5.33333	18	35.6667	642	30	50.53	10.7087	9200
A	Ca and Mg silcate	Azos	150	30.45	16	73.32	130.298	32.9669	3.05266	5.9676	9306.97	459.046	2.65667	2.25	17.6667	6	19.3333	36.3333	700	31.7709	50	4.19132	8658.17
A	Ca and Mg silcate	Azos	200	31.36	16	72.36	287.748	52.0424	7.54185	17.3737	17984.3	1256.98	2.73333	2.3	16.5	5.66667	19.3333	35.6667	692	32	53	8.3423	9020.73
A	Ca and Mg silcate	Control	0	23.8	15	68.12	145.169	24.7067	4.56803	12.3559	9299.75	893.939	2.41667	2	14.6667	5.33333	16.6667	31.3333	521.333	30.7677	44.8505	.	7652.97
A	Ca and Mg silcate	Control	50	21.14	17	71.1	179.271	37.1161	6.86	10.1227	12372	1000	2.50333	2	15.3333	5.33333	18.6667	32	596.667	29.154	43.1532	23.1	7520.53
A	Ca and Mg silcate	Control	100	27.16	19	69.16	175.7	26.7205	5.23652	8.0438	10000	804.38	2.51	2.21667	15	5.66667	18	29	522	28.3165	43.1802	18	9250.87
A	Ca and Mg silcate	Control	150	27.37	21	71.64	172.778	30.6968	4.93848	9.22959	11068.4	715.722	2.47667	2	17	5.66667	18	33.3333	606.667	31.169	42.8017	5.58687	8491
A	Ca and Mg silcate	Control	200	27.3	19	73	210.743	37.978	6.72277	10.1351	13500.5	990.099	2.6	2.2	17.3333	5.66667	16.6667	36	597.333	32.4949	41.0928	1.75049	7859.22
B	Dolomitic limestone	Azos	0	24.71	19	65	135	16.2	3.0108	3.91404	9000	602.16	2.31667	2	15.6667	5.66667	19.3333	34.6667	670.667	30.1048	43.3175	.	6600
B	Dolomitic limestone	Azos	50	26.53	19.8609	70	238.989	16.2137	5	7	12149.9	1000	2.57	2.1	17.3333	5.66667	18	34.6667	628	30	44	8	7000
B	Dolomitic limestone	Azos	100	27.44	16.9024	75.04	218.068	30.3019	7.546	7.86383	12827.5	1100	2.70667	2.1	17	6	18.6667	35	654	32.6693	51.2737	51.1501	11715
B	Dolomitic limestone	Azos	150	31.29	20	72.74	176.168	22.7982	12.0027	12.0027	10362.8	1714.67	2.67333	2.1	16.6667	5.66667	18	34	605.333	33.1404	54.079	28.0645	10809.7
B	Dolomitic limestone	Azos	200	26.95	18	72.18	212.799	28.3732	9.88	9.1	11822.2	1300	2.63333	2	17.6667	5.66667	17.3333	37	640.667	34	43.3403	13.9599	9391.98
B	Dolomitic limestone	Control	0	22.05	18	51.32	208.166	27.8051	4.39904	6.50897	15569.6	849.235	2.52667	2.13333	14.6667	5.66667	18	30.3333	546	30.602	41.4067	.	7500
B	Dolomitic limestone	Control	50	29.05	21	61.82	147.594	37.5326	4.81267	5.89307	9761.54	818.482	2.70333	2.15	17	5.66667	18	37.3333	672	32.7391	45	26.4972	9726.33
B	Dolomitic limestone	Control	100	26.6	14.8516	68.32	185.639	22.8407	4.9476	5.7	11285	760	2.69333	2.2	17	5.66667	18	35.6667	642	33.5765	45.8301	16.9225	9192.25
B	Dolomitic limestone	Control	150	28.07	18.0973	72.46	279.42	59.1181	4.91554	5.44417	15715.4	702.22	2.61667	2.2	17.6667	5.66667	16.6667	39	648.667	30.7852	49.7096	13.4952	10238.7
B	Dolomitic limestone	Control	200	30.38	16	69.72	292.077	53.5181	5.92738	7.10507	16226.5	973.297	2.7	2.13333	17	5.66667	18.6667	36.6667	683.333	30.6543	48.3185	11.4139	9782.77
B	Ca and Mg silcate	Azos	0	26.11	15	68.54	141.486	20.7781	2.57984	4.55266	9432.37	505.851	2.42333	2	16	5.33333	18	34.6667	624	31.5964	42.48	.	7000
B	Ca and Mg silcate	Azos	50	26.88	17	70.36	179.745	24.4086	5.62646	13.7947	9763.43	987.099	2.67333	2.1	15.6667	5.33333	19.3333	35.3333	685.333	32.7217	47	30.5573	7500
B	Ca and Mg silcate	Azos	100	25.55	18	75.08	137.054	21.4802	5.89086	9.4914	8062	978.548	2.74	2.1	16.3333	5.66667	16.6667	33.6667	560	31	45.1264	27.4152	9741.52
B	Ca and Mg silcate	Azos	150	28.77	20	77.74	323.162	52.3313	5.985	9.5	17098.5	950	2.61	2.2	18	6	18.6667	38	709.333	31.6575	47.8882	18.5707	9491.85
B	Ca and Mg silcate	Azos	200	29.12	21	69.74	180.503	33.016	7.69622	14.5842	9144.02	1099.46	2.73	2.3	18.3333	5.66667	18	39	700.667	34.1348	53.0128	14.1744	9834.88
B	Ca and Mg silcate	Control	0	20.44	16.9024	65.62	120.87	19.6097	5.48764	10.2558	8633.6	1035.4	2.41667	2	14.6667	5.33333	18.6667	31.3333	586.667	28.8312	44.0337	.	6923.49
B	Ca and Mg silcate	Control	50	24.99	16.5759	65	126.737	27.0745	6.90501	12.0513	8118.98	1190.52	2.50333	2	15	5.33333	17.3333	32.3333	562	31.483	37.102	32.542	7464.09
B	Ca and Mg silcate	Control	100	28.7	17	75.82	144.796	28.9218	5.16494	8.19832	9359.81	819.832	2.71667	2	14.6667	5.33333	18	34.6667	624	31.4307	46.345	10.4084	9548.3
B	Ca and Mg silcate	Control	150	28.14	16.9024	74	159.409	28.3216	6.6	10	10212	1000	2.67333	2.1	16.6667	5.33333	17.3333	37.3333	650.667	33	39.683	10.0448	8430.21
B	Ca and Mg silcate	Control	200	30.24	21	74.72	158.115	28.4939	6.12471	11.8913	10129.1	887.639	2.61	2.2	17	5.33333	17.3333	37	639.333	32	48.3876	12.7007	9463.63
C	Dolomitic limestone	Azos	0	21.14	17	60	127.5	15.8579	3.47885	4.38335	8500	695.77	2.37	2	15.3333	5.33333	20	35.3333	707.333	31.0032	42	.	6500
C	Dolomitic limestone	Azos	50	25.34	16	63.56	158.76	21.8387	2.67879	3.4726	9000	515.152	2.47333	2	15	5.66667	18.6667	30.3333	564.667	30	44	17.0792	6667.31
C	Dolomitic limestone	Azos	100	26.25	15.7386	69.94	177.942	21.4388	5.73252	5.73252	10208.9	818.932	2.61333	2.2	15	5.16667	19.3333	33	639.333	30.8637	44.6631	28.87	6678.16
C	Dolomitic limestone	Azos	150	26.32	15.4964	74	210	25.6273	4.41274	3.74094	12000	621.512	2.46667	2	17.6667	6	20	37.3333	746.667	31	44	15.386	6639.09
C	Dolomitic limestone	Azos	200	30.66	14.6591	70	258.511	36.0295	5.44482	5.29358	15206.6	756.226	2.56333	2.06667	18.6667	6	19.3333	39.3333	755.333	32	47.2331	9.0323	8306.46
C	Dolomitic limestone	Control	0	22.4	16	60.4	195.977	24.5759	3.05731	4.58596	13998.4	611.461	2.32333	2	13.3333	5.33333	18	27.6667	494	30.7328	37.0328	.	6304.74
C	Dolomitic limestone	Control	50	29.33	17	65.5	215.86	39.9106	6.19382	6.67027	14390.7	952.895	2.70667	2	16.6667	5.66667	18.6667	33.6667	627.333	32	28.4965	7.69353	7600
C	Dolomitic limestone	Control	100	30.03	15	70.26	176.33	23.1	7	8	11000	1000	2.59	2.2	16	5.66667	18	32.3333	582	32.6257	45.4263	25.8573	8890.47
C	Dolomitic limestone	Control	150	25.2	17.6553	69.7	183.386	37.3069	7.53387	7.93039	12534.9	991.299	2.7	2.16667	16.6667	5.66667	18	37	661.333	34.9809	38.0442	21.7106	9561.33
C	Dolomitic limestone	Control	200	29.26	16.5759	64.86	179.76	36.8293	9.77018	12.5617	12000	1395.74	2.66667	2.1	17	5.66667	17.3333	37.3333	647.333	32.7304	45.3738	13.2869	8962.11
C	Ca and Mg silcate	Azos	0	24.64	17.6553	61.98	135.084	42.4465	5.38059	9.87084	8576.74	867.837	2.45667	2	15	5.33333	19.3333	35	683.333	31	45	.	9976
C	Ca and Mg silcate	Azos	50	25.69	19	68.22	131.381	30.9941	4.48806	9.58618	8609.47	763.276	2.49333	2.03333	14.3333	5.16667	19.3333	31.3333	604	32.111	49	18.884	9700.27
C	Ca and Mg silcate	Azos	100	27.93	19	73.38	281.588	66.6974	2.87503	5.79838	20842.9	483.198	2.54	2.1	17.6667	5.66667	19.3333	38.3333	743.333	32	50.53	17.2586	9000
C	Ca and Mg silcate	Azos	150	27.37	20	69.92	130.298	32.9669	3.05266	5.9676	9306.97	459.046	2.66667	2.08333	18	5.66667	19.3333	38.6667	748.667	32	50	13.6572	9789.29
C	Ca and Mg silcate	Azos	200	31.99	21	72.14	287.748	52.0424	7.54185	17.3737	17984.3	1256.98	2.64667	2.2	17.6667	5.33333	17.3333	38.3333	666.667	33	53	12.121	7655.14
C	Ca and Mg silcate	Control	0	19.74	16	49.7	145.169	24.7067	4.56803	12.3559	9299.75	893.939	2.41	2	15	5.66667	17.3333	31.6667	552	29.3197	44.8505	.	5801.06
C	Ca and Mg silcate	Control	50	25.48	19	72	179.271	37.1161	6.86	10.1227	12372	1000	2.48667	2	16.3333	5.33333	18	33.3333	600	30.0873	43.1532	27.5	6702.05
C	Ca and Mg silcate	Control	100	26.18	20	64.82	175.7	26.7205	5.23652	8.0438	10000	804.38	2.48667	2.1	18.3333	5.66667	18	39.6667	716	27.6885	43.1802	11.4989	7943.89
C	Ca and Mg silcate	Control	150	28	21	66.28	172.778	30.6968	4.93848	9.22959	11068.4	715.722	2.56333	2.1	18.6667	5.66667	16.6667	38	632	31.2213	42.8017	9.20527	7181.85
C	Ca and Mg silcate	Control	200	27.23	19	71.08	210.743	37.978	6.72277	10.1351	13500.5	990.099	2.62	2.2	17.3333	5.66667	19.3333	35.6667	686.667	33.2974	41.0928	12.9178	8384.61
D	Dolomitic limestone	Azos	0	23.7067	17.3333	61.6667	135	16.2	3.0108	3.91404	9000	602.16	2.39333	2	15.4444	5.55556	19.1111	34.1111	653.333	30.036	43.3175	.	8000
D	Dolomitic limestone	Azos	50	25.2933	17.6203	65.1867	238.989	16.2137	5	7	12149.9	1000	2.52444	2.10556	16.4444	5.55556	17.7778	34.1111	603.111	29.8692	44	10.0246	7800
D	Dolomitic limestone	Azos	100	27.0667	17.2136	73.3067	218.068	30.3019	7.546	7.86383	12827.5	1100	2.6	2.1	16.3333	5.5	18.8889	34.6667	656.444	31.8443	51.2737	28.5768	8000
D	Dolomitic limestone	Azos	150	29.2133	17.3574	73.8133	176.168	22.7982	12.0027	12.0027	10362.8	1714.67	2.57333	2.03333	17.3333	5.88889	18.6667	35.8889	668	32.3801	54.079	13.2023	9980.34
D	Dolomitic limestone	Azos	200	29.68	16.9188	71.3933	212.799	28.3732	9.88	9.1	11822.2	1300	2.60444	2.05556	18.1111	5.88889	18.2222	37.5556	683.333	33.6667	43.3403	13.5056	10701.1
D	Dolomitic limestone	Control	0	24.1967	16.6667	59.42	208.166	27.8051	4.39904	6.50897	15569.6	849.235	2.47222	2.05556	14.3333	5.44444	18.2222	29.2222	530.222	29.7783	41.4067	.	7500
D	Dolomitic limestone	Control	50	28.3267	17.9992	64.2133	147.594	37.5326	4.81267	5.89307	9761.54	818.482	2.66889	2.08333	17.3333	5.66667	18.8889	37	699.556	31.2464	45	11.4396	8071.98
D	Dolomitic limestone	Control	100	29.4933	14.9505	69.5267	185.639	22.8407	4.9476	5.7	11285	760	2.61667	2.18333	17	5.66667	18	35.6667	642	32.8816	45.8301	12.3415	8734.15
D	Dolomitic limestone	Control	150	27.2067	16.9357	71.0533	279.42	59.1181	4.91554	5.44417	15715.4	702.22	2.66889	2.18889	17.3333	5.66667	17.5556	39	682.667	33.8818	49.7096	16.6948	10004.2
D	Dolomitic limestone	Control	200	29.7733	16.1048	68.86	292.077	53.5181	5.92738	7.10507	16226.5	973.297	2.67778	2.16111	17.5556	5.66667	18.2222	37.4444	681.556	31.5208	48.3185	13.6175	10223.5
D	Ca and Mg silcate	Azos	0	26.8567	15.8851	66.7933	141.486	20.7781	2.57984	4.55266	9432.37	505.851	2.50667	2.03333	15.6667	5.38889	18.4444	34.8889	645.556	30.8655	42.48	.	9040.27
D	Ca and Mg silcate	Azos	50	27.65	17.7533	69.5933	179.745	24.4086	5.62646	13.7947	9763.43	987.099	2.57667	2.08333	15.8889	5.38889	18.8889	35	659.778	31.2776	47	37.4412	8851.39
D	Ca and Mg silcate	Azos	100	28.42	18	73.2933	137.054	21.4802	5.89086	9.4914	8062	978.548	2.58111	2.13333	16.8889	5.55556	18	35.8889	648.444	31	45.1264	6.752	9715.47
D	Ca and Mg silcate	Azos	150	28.8633	18.6667	73.66	323.162	52.3313	5.985	9.5	17098.5	950	2.64444	2.17778	17.8889	5.88889	19.1111	37.6667	719.333	31.8094	47.8882	6.9474	10082.4
D	Ca and Mg silcate	Azos	200	30.8233	19.3333	71.4133	180.503	33.016	7.69622	14.5842	9144.02	1099.46	2.70333	2.26667	17.5	5.55556	18.2222	37.6667	686.444	33.0449	53.0128	8.56485	10753.2
D	Ca and Mg silcate	Control	0	21.3267	15.9675	61.1467	120.87	19.6097	5.48764	10.2558	8633.6	1035.4	2.41444	2	14.7778	5.44444	17.5556	31.4444	553.333	29.6395	44.0337	.	5078.1
D	Ca and Mg silcate	Control	50	23.87	17.5253	69.3667	126.737	27.0745	6.90501	12.0513	8118.98	1190.52	2.49778	2	15.5556	5.33333	18	32.5556	586.222	30.2414	37.102	16.7233	7029.88
D	Ca and Mg silcate	Control	100	27.3467	18.6667	69.9333	144.796	28.9218	5.16494	8.19832	9359.81	819.832	2.57111	2.10556	16	5.55556	18	34.4444	620.667	29.1452	46.345	23.2737	7405.47
D	Ca and Mg silcate	Control	150	27.8367	19.6341	70.64	159.409	28.3216	6.6	10	10212	1000	2.57111	2.06667	17.4444	5.55556	17.3333	36.2222	629.778	31.7968	39.683	18.3816	7835.34
D	Ca and Mg silcate	Control	200	28.2567	19.6667	72.9333	158.115	28.4939	6.12471	11.8913	10129.1	887.639	2.61	2.2	17.2222	5.55556	17.7778	36.2222	641.111	32.5974	48.3876	4.31527	9457.12
